# Supplementary material for: Prevalence and genotyping of Giardia duodenalis infections in humans in Thailand: a systematic review and meta-analysis
Source: BMC Infect Dis. 2025 Dec 20;26:131. doi: 10.1186/s12879-025-12372-6 (PMC12831254; doi:10.1186/s12879-025-12372-6)
Supplement: Supplementary file 2 — Supplementary Material 2 [file 12879_2025_12372_MOESM2_ESM.xlsx]

## Sheet: Details of included studies
Table S2. Details of included studies
No.	Authors	Study design	Study location	Parts of Thailand	Year of conduction	Types of participants	Clinical signs/symptoms	Mean age in any groups (mean ± SD, median ± range)	Age range (years)	Male (%)	Number of participants	Number of Giardia infections	Giardia subtypes	Sample types	Method for Giardia detection	Gene for detection
1	Aksorn et al., 2020	Cross-sectional study	Bangkok	Central Thailand	2019	Monks (36)	Not reported	Not reported	20 to > 60 years	100	36	1	Not assessed	Fecal samples	Simple direct smear, formalin-ethyl acetate concentration	Not assessed
2	Assavapongpaiboon et al., 2018	Cross-sectional study	Saraburi	Central Thailand	2016	School-aged children	Asymptomatic	7.9 ± 2.5 years	4–15 years	54.8	263	2	Not assessed	Fecal samples	Simple direct smear, formalin–ether concentration, Boeck and Drbohlav’s Locke–Egg–Serum (LES) medium culture, and agar plate culture	Not assessed
3	Assawawitoontip et al., 2008	Retrospective study (cross-sectional study)	Bangkok	Central Thailand	1999-2005	Patients with nephrotic syndrome undergoing renal biopsy	Symptomatic	38.7±15.9 years	Not reported	46.4	345	9	Not assessed	Fecal samples	Simple direct smear, formalin ether concentration	Not assessed
4	Boonjaraspinyo et al., 2022	Cross-sectional study	Khon Kaen	Northeastern Thailand	2016	People in rural communities	Not reported	Not reported	> 20 years	44.4	419	1	Not assessed	Fecal samples	Formalin-ether concentration methods	Not assessed
5	Boontanom et al., 2011	Cross-sectional study	Chachoengsao	Eastern Thailand	2007	Preschool children (225)	Asymptomatic and symptomatic	Not reported	3–9 years	50.3	189	11	AI (0/10, 0%), AII (3/10, 30.0%), BIII (1/10, 10.0%), BIV (6/10, 60.0%)	Fecal samples	Simple direct smear, saturated sodium nitrate flotation technique, nested PCR, PCR-RFLP	gdh gene
6	Boontanom et al., 2014	Prospective cohort study	Bangkok	Central Thailand	2007-2008	Orphans (481)	Asymptomatic and symptomatic	Not reported	0.1–12 years	33.1	481	31 (at enrollment)	AII (13/19, 63.4%), BIV (6/19, 31.6%)	Fecal samples	Simple direct smear, PBS ethyl acetate concentration, PCR, sequencing	SSU-rRNA, gdh gene
7	Bunkasem et al., 2022	Cross-sectional study	Nakhon Sawan	Central Thailand	2019-2020	School children and adults in communities (583)	Not reported	Not reported	School children: 3–18 years, adults in communities: 19–90 years	39.5	583; School children (342), adults in communities (241)	3; School children (2), adults in communities (1)	Not assessed	Fecal samples	Simple direct smear, formalin-ethyl acetate concentration, locke egg serum (LES) medium culture	Not assessed
8	Buppan et al., 2017	Cross-sectional study	Nakhon Nayok	Central Thailand	2015	Primary school children (74)	Not reported	Not reported	9–15 years	47.3	74	10	Not assessed	Fecal samples	Simple direct smear, formalin-ethyl acetate concentration	Not assessed
9	Inpankaew et al., 2007	Cross-sectional study	Bangkok	Central Thailand	Not reported	Monks or nuns belonging to the monastery (58%), families from households surrounding the Temple grounds (42%) (204 cases)	Not reported	32.7 years	< 10 years (18%), 10% 11–20 years (10%), 21–30 years (22.5%), 31–40 years (10.3%), 41–50 years (17.7%), above the age of 50 years (21.5%).	66	204	5 (2.5% in the paper)	The majority of human Giardia isolates clustered into Assemblage A, while only one human (T8P8) had mixed infection with Assemblages A and BIII.	Fecal samples	Zinc sulfate flotation, nested PCR, sequencing	SSU-rRNA
10	Khositharattanakool et al., 2022	Cross-sectional study	Chiang Rai	Northern Thailand	2017-2018	HIV patients at antiretroviral therapy (224)	Not reported	Not reported	20–77 years	40.6	224	1	Not assessed	Fecal samples	Simple direct smear, formalin-ether concentration	Not assessed
11	Kitvatanachai et al., 2011	Cross-sectional study	Pathum Thani	Central Thailand	2019	Asymptomatic food handlers (108)	Asymptomatic	44:7±13:9 years	< 20 to > 60 years	6.3	79	1	Not assessed	Fecal samples	Simple direct smear, formalin ether concentration	Not assessed
12	Kitvatanachai et al., 2022	Cross-sectional study	Satun	Southern Thailand	2016-2017	Villagers in all age groups (204)	Not reported	Not reported	1 to > 60 years	34.8	204	1	Not assessed	Fecal samples	Simple direct smear	Not assessed
13	Kitvatanachai et al., 2013	Cross-sectional study	Pathum Thani	Central Thailand	2010	Children in government schools	Not reported	Not reported	7–12 years	54.5	202	6	Not assessed	Fecal samples	Simple direct smear, modified formalin-ether concentration	Not assessed
14	Kosuwin et al., 2021	Cross-sectional study	Nakhon Nayok	Central Thailand	2018	People in communities (163)	Not reported	Not reported	11–60 years	47.9	163	40	Not assessed	Fecal samples	Formalin-ethyl acetate concentration	Not assessed
15	Leelayoova et al., 2009	Cross-sectional study	Bangkok	Central Thailand	2006	Military personel (317)	Not reported	Not reported	< 30–60 years	92.1	317	4	BIV (4/4, 100%)	Fecal samples	Simple direct smear, formalin-ethyl acetate concentration, sodium nitrate flotation, semi-nested PCR, sequencing	gdh gene
16	Martviset et al., 2018	Cross-sectional study	Pathum Thani	Central Thailand	2017	School age students (96)	Not reported	Not reported	4–12 years	47.9	96	2	Not assessed	Fecal samples	Simple direct smear, modified concentration method using Mini Parasep® SF (Apacor, England)	Not assessed
17	Nithikathkul et al., 2003	Cross-sectional study	Kanchanaburi	Western Thailand	2002	Villagers (70)	Not reported	Not reported	1 to > 45 years	48.6	70	1	Not assessed	Fecal samples	Simple direct smear	Not assessed
18	Nuchprayoon et al., 2009	Cross-sectional study	Samut Sakhon	Central Thailand	Not reported	Myanmar migrants working in the Thai food industry (284)	Not reported	23 ± 4.6 years	18–41 years	0.162	284	40	Not assessed	Fecal samples	Simple direct smear, formalin-ether concentration, Locke-Egg-Serum medium	Not assessed
19	Nuchprayoon et al., 2002	Cross-sectional study	Bangkok	Central Thailand	1997	Individuals examined for parasite infection at hospital (6231)	Not reported	40.15 ± 18.9 years	0.05–104 years	47.1	6231	80	Not assessed	Fecal samples	Simple direct smear, formalin-ether concentration	Not assessed
20	Pawestri et al., 2021	Cross-sectional study	Tak	Western Thailand	2016-2017	Voluntary participants (503)	Asymptomatic and symptomatic	Not reported	0.08–90 years	Not reported	503	19	Not assessed	Fecal samples	Microscopic diagnosis	Not assessed
21	Piangjai et al., 2003	Cross-sectional study	Chiang Mai	Northern Thailand	1997-1998	Hill-tribe schoolchildren (403)	Not reported	Not reported	Not reported	48.9	403	41	Not assessed	Fecal samples	Formalin-ether concentration method	Not assessed
22	Pipatsatitpong et al., 2018	Cross-sectional study	Bangkok	Central Thailand	2009-2010	Children and child care workers (289)	Not reported	Not reported	Not reported	Not reported	289	51	AI (0/19, 0%), AII (12/19, 63.2%), BIII (1/19, 5.3%), BIV (6/19, 31.6%)	Fecal samples	Nested PCR, PCR-RFLP	SSU-rRNA, gdh gene
23	Polseela et al., 2015	Cross-sectional study	Phitsanulok	Central Thailand	2009-2010	Students (352)	Not reported	Not reported	7–15 years	52	352	2	Not assessed	Fecal samples	Formalin-ethyl acetate concentration	Not assessed
24	Popruk et al., 2011	Cross-sectional study	Bangkok	Central Thailand	2009	Asymptomatic Thai boy orphans (274)	Asymptomatic	Not reported	5–15 years	100	274	34	AII (1/4), BIV (3/4)	Fecal samples	Simple direct smear, formalin-ether concentration, PCR, PCR-RFLP	ssrRNA, gdh
25	Prasertbun et al., 2012	Cross-sectional study	Kanchanaburi	Western Thailand	2011	Children (130)	Asymptomatic	Not reported	6–12 years	42.3	130	54	Not assessed	Fecal samples	Simple direct smear, real-time PCR	SSU-rRNA
26	Prommi et al., 2020	Cross-sectional study	Nan	Northern Thailand	2018	Villagers (1047)	Not reported	Not reported	Adults (30–59 years old): 584, elderly (>60 years old; 381, children (0–14 years old; 33, young adults (15–29 years old; 32	52.7	1047	4	Not assessed	Fecal samples	Simple direct smear	Not assessed
27	Prownebon et al., 2013	Cross-sectional study	Pathum Thani, Chiang Mai	Central and Northen Thailand	2008	Orphanage children (137), hill-tribe children (145)	Not reported	Not reported	1–6 years	59.1	Orphanage children (137), hill-tribe children (145)	Microscopy: Orphanage children (39), hill-tribe children (11); Giardia copro-antigen ELISA: Orphanage children (41), hill-tribe children (13)	Not assessed	Fecal samples	Simple direct smear, formalin-ether concentration, Giardia copro-antigen ELISA	Not assessed
28	Punsawad et al., 2017	Cross-sectional study	Nakhon Si Thammarat	Southern Thailand	2016	Village health volunteers (324)	Not reported	45 ± 9 years	23–71 years	11.7	324	2	Not assessed	Fecal samples	Simple direct smear, formalin-ether concentration	Not assessed
29	Punsawad et al., 2018	Cross-sectional study	Nakhon Si Thammarat	Southern Thailand	2016	Primary schoolchildren (299)	Not reported	Median 9 years (IQR: 8–11)	7–12 years	57.5	299	5 (1.6% reported in the paper)	Not assessed	Fecal samples	Simple direct smear, formalin-ether concentration, modified Kato-Katz technique	Not assessed
30	Ratanapo et al., 2008	Cross-sectional study	Chachoengsao	Eastern Thailand	2005	Primary schoolchildren (531)	Asymptomatic and symptomatic	Not reported	5–14 years	56.3	531	33	AII (5/12), BIV (7/12)	Fecal samples	Direct smear, formalin-ethyl acetate concentration, nested PCR, PCR-RFLP	gdh gene
31	Rungkanta et al., 2003	Cross-sectional study	Chiang Mai	Northern Thailand	Not reported	Hill-tribe students (297)	Not reported	Not reported	Not reported	Not reported	297	24	Not assessed	Fecal samples	Formalin-ether concentration	Not assessed
32	Sagnuankiat et al., 2016	Cross-sectional study	Samut Sakhon	Central Thailand	Not reported	Immigrant children (372)	Not reported	Not reported	1–15 years	Not reported	267	27 (10.2% of infected cases)	Not assessed	Fecal samples	Simple direct smear	Not assessed
33	Saksirisampant et al., 2012	Cross-sectional study	Chiang Mai	Northern Thailand	2016-2017	Hilltribe, school children (765)	Not reported	8.2 ± 3.2 years	1–16 years	50.3	765	40	AII (10/19, 56.2%), BIII (1/19, 5.3%), BIV (8/19, 42.1%)	Fecal samples	Direct smear, formalin-ether concentration, nested PCR, PCR-RFLP, sequencing	SSU-rRNA, gdh gene
34	Saksirisampant et al., 2003	Cross-sectional study	Pathum Thani	Central Thailand	2001	Pre-school orphans (106)	Not reported	0.83–1.25 years	0.83–1.25 years	56.6	106	40	Not assessed	Fecal samples	Simple direct smear, cultured in Boeck and Drbohlav’s Locke-egg-serum (LES)	Not assessed
35	Saksirisampant et al., 2004	Cross-sectional study	Chiang Mai	Northern Thailand	2002-2003	Karen students (781)	Not reported	Not reported	3–19 years	41.6	542	12	Not assessed	Fecal samples	Formalin-ether concentration	Not assessed
36	Saksirisampant et al., 2006	Cross-sectional study	Ang Thong, Ayudthaya, Suphanburi	Central Thailand	2004	School children (1037)	Not reported	Not reported	3–12 years	52.07	1037	13	Not assessed	Fecal samples	Formalin-ether concentration	Not assessed
37	Saksirisampant et al., 2002	Retrospective descriptive study	Bangkok	Central Thailand	2000-2001	Workers	Not reported	Not reported	Not reported	Not reported	2213	23	Not assessed	Fecal samples	Simple direct smear, formalin-ether concentration	Not assessed
38	Sangwalee et al., 2021	Cross-sectional study	Nakhon Ratchasima	Northeastern Thailand	2017-2018	Myanmar migrant workers (600)	Not reported	23.83 ± 7.39 years	18–54 years	12	600	1	Not assessed	Fecal samples	Formalin-ether concentration	Not assessed
39	Sanprasert et al., 2016	Cross-sectional study	Ang Thong, Nakhon Ratchasima, Khon Kaen, Nan, Chon Buri, Kanchanaburi and Phatthalung	Central, northeastern, northern, eastern, western, and southern Thailand	Not reported	Students (1909)	Not reported	9.9 ± 4.9 years	1–23 years	Not reported	1909	81	Not assessed	Fecal samples	Simple direct smear, formalin ethyl-acetate concentration, cultured in Boeck and Drbohlav’s Locke-egg-serum (LES)	Not assessed
40	Sanprasert et al., 2016	Cross-sectional study	Nakhon Pathom, Chanthaburi	Central Thailand, Eastern Thailand	2015	School-age children (574): Nakhon Pathom (265) and Chanthaburi (309)	Not reported	Not reported	4-15 years	48.6	574; Nakhon Pathom (265), Chanthaburi (309)	15; Nakhon Pathom (6), Chanthaburi (9)	Not assessed	Fecal samples	Simple direct smear, formalin-ethyl acetate concentration, Mini Parasep® SF (Apacor, England)	Not assessed
41	Sarasombath et al., 2017	Cross-sectional study	Satun	Southern Thailand	2014-2015	School children (505)	Not reported	Not reported	3–15 years	50.3	505	16	Not assessed	Fecal samples	Simple direct smear, formalin-ethyl acetate concentration	Not assessed
42	Sirivichayakul et al., 2003	Cross-sectional study	Not reported	Not reported	Not reported	Mentally handicapped people (1086)	Not reported	Day care (93): 11.3 ± 7.5 years, Institution for young children (261): 5.6 ± 2.5 years, Institution for girls (295): 19.6 ± 6.5 years, Institution for boys (437): 18.8 ± 6.7 years	Day care (93): 3–25 years, Institution for young children (261): 7/12–12 years, Institution for girls (295): 7–41 years, Institution for boys (437): 7–42 years	58.3	993	79	Not assessed	Fecal samples	Simple direct smear, formalin-ether concentration	Not assessed
43	Sithithaworn et al., 2003	Cross-sectional study	Khon Kaen, Kalasin	Northeastern Thailand	2000	Participants in rural communities (332)	Not reported	38.3 ± 18.4 years	1–82 years	43.7	332	3	Not assessed	Fecal samples	Modified formalin-ether acetate concentration technique (MFECT)	Not assessed
44	Suntaravitun et al., 2017	Cross-sectional study	Chachoengsao	Eastern Thailand	2017	School children (203)	Not reported	Not reported	7–12 years	51.7	203	11	Not assessed	Fecal samples	Simple direct smear, formalin ethyl-acetate concentration	Not assessed
45	Suntaravitun et al., 2018	Cross-sectional study	Chachoengsao	Eastern Thailand	2017	People living in 7 rural villages (224)	Not reported	Not reported	< 21–> 60 years	39.3	224	1	Not assessed	Fecal samples	Simple direct smear, formalin-ether concentration	Not assessed
46	Sutthikornchai et al., 2021	Cross-sectional study	Ratchaburi	Western Thailand	2018-2019	School children (254)	Not reported	Tako Lang (TL): 8 years and 4 months (6 years and 7 months to 11 years and 10 months); Huay Pak (HP): 8 years and 7 months (5 years and 6 months to 12 years and 11 months)	Tako Lang (TL): 6.58–11 years and 11.83 years, Huay Pak (HP): 5.5–12.92 years	53.5	254	19	Assemblage A (11/19), Assemblage B (6/19), mixed A/B (1/19), Assemblage F (1/19)	Fecal samples	Nested PCR, sequencing	Glutamate dehydrogenase (gdh), beta-giardin (bg), triosephosphate isomerase (tpi)
47	Traub et al., 2009	Cross-sectional study	Bangkok	Central Thailand	2004	Participants from temple communities (204)	Not reported	Not reported	< 10–> 10 years	Not reported	85	55	Not assessed	Fecal samples	Simple direct smear, zinc sulphate flotation, immunofluoresence antibody test, nested PCR	SSU-rRNA
48	Tungtrongchitr et al., 2007	Cross-sectional study	Ubon Ratchathani	Northeastern Thailand	Not reported	Participants in rural communities (479)	Not reported	Not reported	Not reported	Not reported	Ubon Ratchathani (479)	Ubon Ratchathani (6)	Not assessed	Fecal samples	Simple direct smear, modified Kato thick smear	Not assessed
49	Tungtrongchitr et al., 2004	Cohort study	Bangkok	Central Thailand	Not reported	Irritable bowel syndrome patients (59)	Symptomatic	Not reported	Not reported	45.8	59	1	Not assessed	Fecal samples	Simple direct smear, formalin-ether concentration, trichrome/modified trichrome/acid-fast staining, cultured in monophasic medium	Not assessed
50	Tungtrongchitr et al., 2010	Cross-sectional study	Bangkok (6018), Ratchaburi (949)	Central Thailand, Western Thailand	Bangkok: 2006-2007, Ratchaburi: 2007	Inhabitants who visited the Siriraj Hospital for health check-ups (6018)	Bangkok: asymptomatic and symptomatic, Ratchaburi: asymptomatic	Not reported	Not reported	Not reported	Bangkok (6018), Ratchaburi (949)	Bangkok (22), Ratchaburi (39)	Assemblage A (5/61, 8%), Assemblage B (31/61, 51%), mixed A/B (25/61, 41%)	Fecal samples	Simple direct smear, PCR, PCR-RFLP, sequencing	SSU-rRNA, ß-giardin, gdh, tpi
51	Viriyavejakul et al., 2009	Cross-sectional study	Bangkok	Central Thailand	Not reported	Patients infected with human immunodeficiency virus (64)	Not reported	Not reported	Not reported	Not reported	64	4	Not assessed	Fecal samples	Formalin-ether concentration	Not assessed
52	Waikagul et al., 2002	Cross-sectional study	Nan	Nothern Thailand	2001	Children in primary schools (1010)	Not reported	Not reported	Not reported	Not reported	1010	54	Not assessed	Fecal samples	Formalin-ether concentration	Not assessed
53	Wannapinyosheep et al., 2017	Cross-sectional study	Samut Prakarn	Central Thailand	2012-2013	Employees of manufacturing industries (540)	Not reported	Not reported	20–60 years	Not reported	540	2	Not assessed	Fecal samples	Formalin ether concentration method	Not assessed
54	Waree et al., 2001	Cross-sectional study	Phitsanulok	Central Thailand	1999-2000	Villagers (584)	Not reported	Not reported	< 10–> 60 years	Not reported	584	5	Not assessed	Fecal samples	Formalin-ethyl acetate concentration	Not assessed
55	Warunee et al., 2007	Cross-sectional study	Nakhon Prathom	Central Thailand	2004	Children in schools (1920)	Not reported	Not reported	7–12 years	52.08	1920	33	Not assessed	Fecal samples	Formalin ethyl-acetate concentration	Not assessed
56	Waywa et al., 2001	Cross-sectional study	Bangkok, Nonthaburi	Central Thailand	1999-2000	AIDS patients with diarrhea (288)	Symptomatic	32 years	16–64 years	Not reported	288	11	Not assessed	Fecal samples	Simple direct smear, formalin-ether concentration, Giardia monoclonal direct immunofluorescence detection kit (Meridian Diagnostics, Inc, Cincinnati, Ohio)	Not assessed
57	Webster et al., 2022	Cross-sectional study	Thailand-Burma border	Western Thailand	2012-2013	U.S.-bound refugees (2004)	Not reported	Not reported	< 2–> 65 years	52	1835	403	Not assessed	Fecal samples	qPCR	Not assessed
58	Wongjindanon et al., 2005	Cross-sectional study	Samut Sakhon, Surin	Central and Northern Thailand	Samut Sakhon (2003), Surin (2002-2004)	Schoolchildren (4014)	Asymptomatic	Not reported	Not reported	Surin (47.6), Samut Sakhon (53.05)	Surin (3358), Samut Sakhon (656)	Surin (75), Samut Sakhon (43)	Not assessed	Fecal samples	Simple direct smear, saline sedimentation	Not assessed
59	Wongstitwilairoong et al., 2023	Cross-sectional study	Kanchanaburi	Western Thailand	2017-2018	Preschool and school-aged children	Asymptomatic and symptomatic	8.29 ± 2.14 years	3–12 years	45.99	661	115	TPI A (18/73), TPI B (52/73), TPI A/B (3/73)	Fecal samples	Simple direct smear, ELISA using commercial diagnostic test kits (TechLab, Inc., Blacksburg, VA, USA), Real-Time PCR	TPI A and TPI B
60	Wongstitwilairoong et al., 2007	Cross-sectional study	Kanchanaburi	Western Thailand	2001-2002	Pre-school children (345)	Asymptomatic and symptomatic	Not reported	0.25–5 years	Not reported	345	73	Not assessed	Fecal samples	Simple direct smear, formalin-ethylacetate sedimentation concentration, ProSpecT Giardia Microplate and ProSpecT Cryptosporidium Microplate assays (Alexon-Trend, now Remel, Inc., Lenexa, KS)	Not assessed
61	Yaicharoen et al., 2006	Cross-sectional study	Nakhon Pathom	Central Thailand	2004	Children from public schools (814)	Not reported	Not reported	Not reported	Not reported	814	5	Not assessed	Fecal samples	Formalin ethyl-acetate concentration	Not assessed
62	Yaicharoen et al., 2005	Cross-sectional study	Bangkok	Central Thailand	1999-2000 and 2004	Participants who enrolled in annual check-up programs (2230)	Asymptomatic	Not reported	21–> 50 years	44.8	2230	16	Not assessed	Fecal samples	Simple direct smear	Not assessed
63	Yanola et al., 2018	Cross-sectional study	Chiang Mai	Northen Thailand	2015-2016	Karen hill-tribe children	Not reported	Not reported	6–14 years	36.3	375	14	Not assessed	Fecal samples	Formalin ether concentration method	Not assessed
