# Supplementary material for: Prevalence and genotyping of Giardia duodenalis infections in humans in Thailand: a systematic review and meta-analysis
Source: BMC Infect Dis. 2025 Dec 20;26:131. doi: 10.1186/s12879-025-12372-6 (PMC12831254; doi:10.1186/s12879-025-12372-6)
Supplement: Supplementary file 3 — Supplementary Material 3 [file 12879_2025_12372_MOESM3_ESM.xls]

## Sheet: All studies
Table S3. Methodological quality of the include studies
JBI critical appraisal checklist for analytical cross sectional studies
No.	Study	1. Were the criteria for inclusion in the sample clearly defined?	2. Were the study subjects and the setting described in detail?	3. Was the exposure measured in a valid and reliable way?	4. Were objective, standard criteria used for measurement of the condition?	5. Were confounding factors identified?	6. Were strategies to deal with confounding factors stated?	7. Were the outcomes measured in a valid and reliable way?	8. Was appropriate statistical analysis used?	% Yes	Risk*
1	Aksorn et al., 2020	Yes	Yes	Yes	Yes	Unclear	No	Yes	Yes	75	Low risk of bias
2	Assavapongpaiboon et al., 2018	Yes	Yes	Yes	Yes	Yes	Yes	Yes	Yes	100	Low risk of bias
3	Assawawitoontip et al., 2008	Yes	Yes	Yes	Yes	No	No	Yes	Unclear	62.5	Moderate risk of bias
4	Boonjaraspinyo et al., 2022	Yes	Yes	Yes	Yes	Yes	Yes	Yes	Yes	100	Low risk of bias
5	Boontanom et al., 2011	Yes	Yes	Yes	Yes	Yes	Yes	Yes	Yes	100	Low risk of bias
7	Bunkasem et al., 2022	Unclear	Yes	Yes	Yes	Unclear	No	Yes	Yes	62.5	Moderate risk of bias
8	Buppan et al., 2017	Unclear	Yes	Yes	Yes	Unclear	No	Yes	Yes	62.5	Moderate risk of bias
9	Inpankaew et al., 2007	Unclear	Yes	Yes	Yes	Yes	Yes	Yes	Yes	87.5	Low risk of bias
10	Khositharattanakool et al., 2022	Yes	Yes	Yes	Yes	Unclear	No	Yes	Yes	75	Low risk of bias
11	Kitvatanachai et al., 2011	Yes	Yes	Yes	Yes	Unclear	No	Yes	Yes	87.5	Low risk of bias
12	Kitvatanachai et al., 2022	Yes	Yes	Yes	Yes	Yes	No	Yes	Yes	100	Low risk of bias
13	Kitvatanachai et al., 2013	Unclear	Yes	Yes	Yes	Yes	Yes	Yes	Yes	87.5	Low risk of bias
14	Kosuwin et al., 2021	No	Yes	Yes	Yes	Unclear	No	Yes	Yes	62.5	Moderate risk of bias
15	Leelayoova et al., 2009	Yes	Yes	Yes	Yes	Yes	Yes	Yes	Yes	100	Low risk of bias
16	Martviset et al., 2018	Yes	Yes	Yes	Yes	Unclear	No	Yes	Unclear	62.5	Moderate risk of bias
17	Nithikathkul et al., 2003	Yes	Yes	Yes	Yes	Unclear	No	Yes	Unclear	62.5	Moderate risk of bias
18	Nuchprayoon et al., 2009	Yes	Yes	Yes	Yes	Unclear	No	Yes	Yes	75	Low risk of bias
19	Nuchprayoon et al., 2002	Yes	Yes	Yes	Yes	Unclear	No	Yes	Yes	75	Low risk of bias
20	Pawestri et al., 2021	Yes	Unclear	Yes	Yes	Yes	Yes	Yes	Yes	87.5	Low risk of bias
21	Piangjai et al., 2003	Yes	Yes	Yes	Yes	No	No	Yes	Unclear	62.5	Moderate risk of bias
22	Pipatsatitpong et al., 2018	Yes	Yes	Yes	Yes	Unclear	No	Yes	Unclear	62.5	Moderate risk of bias
23	Polseela et al., 2015	Unclear	Yes	Yes	Yes	No	No	Yes	Unclear	50	Moderate risk of bias
24	Popruk et al., 2011	Yes	Yes	Yes	Yes	No	No	Yes	Yes	75	Low risk of bias
25	Prasertbun et al., 2012	Yes	Yes	Yes	Yes	Unclear	No	Yes	Yes	75	Low risk of bias
26	Prommi et al., 2020	Yes	Yes	Yes	Yes	Yes	Yes	Yes	Yes	100	Low risk of bias
27	Prownebon et al., 2013	Yes	Yes	Yes	Yes	Yes	No	Yes	Yes	87.5	Low risk of bias
28	Punsawad et al., 2017	Yes	Yes	Yes	Yes	Yes	Yes	Yes	Yes	100	Low risk of bias
29	Punsawad et al., 2018	Yes	Yes	Yes	Yes	Yes	Yes	Yes	Yes	100	Low risk of bias
30	Ratanapo et al., 2008	Yes	Yes	Yes	Yes	Yes	Yes	Yes	Yes	100	Low risk of bias
31	Rungkanta et al., 2003	No	Yes	Yes	Yes	Unclear	No	Yes	Yes	62.5	Moderate risk of bias
32	Sagnuankiat et al., 2016	Yes	Yes	Yes	Yes	Unclear	No	Yes	Unclear	62.5	Moderate risk of bias
33	Saksirisampant et al., 2012	Yes	Yes	Yes	Yes	Yes	Yes	Yes	Yes	100	Low risk of bias
34	Saksirisampant et al., 2003	Yes	Yes	Yes	Yes	No	Unclear	Yes	Unclear	62.5	Moderate risk of bias
35	Saksirisampant et al., 2004	Yes	Yes	Yes	Yes	Yes	No	Yes	Yes	87.5	Low risk of bias
36	Saksirisampant et al., 2006	Yes	Yes	Yes	Yes	Yes	No	Yes	Yes	87.5	Low risk of bias
37	Saksirisampant et al., 2002	No	No	Yes	Yes	Unclear	No	Yes	Yes	50	Moderate risk of bias
38	Sangwalee et al., 2021	Yes	Yes	Yes	Yes	Yes	Yes	Yes	Yes	100	Low risk of bias
39	Sanprasert et al., 2016	Yes	Yes	Yes	Yes	Unclear	No	Yes	Yes	75	Low risk of bias
40	Sanprasert et al., 2016	Yes	Yes	Yes	Yes	Yes	No	Yes	Yes	87.5	Low risk of bias
41	Sarasombath et al., 2017	Yes	Yes	Yes	Yes	Yes	Yes	Yes	Yes	100	Low risk of bias
42	Sirivichayakul et al., 2003	Yes	Yes	Yes	Yes	Yes	No	Yes	Yes	87.5	Low risk of bias
43	Sithithaworn et al., 2003	Yes	Yes	Yes	Yes	Unclear	No	Yes	Unclear	62.5	Moderate risk of bias
44	Suntaravitun et al., 2017	Yes	Yes	Yes	Yes	Yes	No	Yes	Yes	87.5	Low risk of bias
45	Suntaravitun et al., 2018	Yes	Yes	Yes	Yes	Yes	Yes	Yes	Yes	100	Low risk of bias
46	Sutthikornchai et al., 2021	Yes	Yes	Yes	Yes	Unclear	No	Yes	Yes	75	Low risk of bias
47	Traub et al., 2009	Yes	Yes	Yes	Yes	Yes	Yes	Yes	Yes	100	Low risk of bias
48	Tungtrongchitr et al., 2007	Yes	Yes	Yes	Yes	Unclear	No	Yes	Yes	75	Low risk of bias
50	Tungtrongchitr et al., 2010	Yes	Yes	Yes	Yes	Unclear	No	Yes	Yes	75	Low risk of bias
51	Viriyavejakul et al., 2009	Yes	Yes	Yes	Yes	No	No	Yes	Yes	75	Low risk of bias
52	Waikagul et al., 2002	Yes	Yes	Yes	Yes	No	No	Yes	Unclear	62.5	Moderate risk of bias
53	Wannapinyosheep et al., 2017	Yes	Yes	Yes	Yes	No	No	Yes	Yes	75	Low risk of bias
54	Waree et al., 2001	Yes	Yes	Yes	Yes	Unclear	No	Yes	Unclear	62.5	Moderate risk of bias
55	Warunee et al., 2007	Yes	Yes	Yes	Yes	Yes	Yes	Yes	Yes	100	Low risk of bias
56	Waywa et al., 2001	Yes	Yes	Yes	Yes	No	No	Yes	Unclear	62.5	Moderate risk of bias
57	Webster et al., 2022	Yes	Yes	Yes	Yes	Yes	Yes	Yes	Yes	100	Low risk of bias
58	Wongjindanon et al., 2005	Yes	Yes	Yes	Yes	Yes	No	Yes	Yes	87.5	Low risk of bias
59	Wongstitwilairoong et al., 2023	Yes	Yes	Yes	Yes	Yes	Yes	Yes	Yes	100	Low risk of bias
60	Wongstitwilairoong et al., 2007	Yes	Yes	Yes	Yes	Unclear	No	Yes	Yes	75	Low risk of bias
61	Yaicharoen et al., 2006	Yes	Yes	Yes	Yes	Unclear	No	Yes	Unclear	62.5	Moderate risk of bias
62	Yaicharoen et al., 2005	Yes	Yes	Yes	Yes	Yes	No	Yes	Unclear	75	Low risk of bias
63	Yanola et al., 2018	Yes	Yes	Yes	Yes	Yes	Yes	Yes	Yes	100	Low risk of bias
JBI critical appraisal checklist for cohort study
No.	Study	1. Were the two groups similar and recruited from the same population?	2. Were the exposures measured similarly to assign people to both exposed and unexposed groups?	3. Was the exposure measured in a valid and reliable way?	4. Were confounding factors identified?	5. Were strategies to deal with confounding factors stated?	6. Were the groups/participants free of the outcome at the start of the study (or at the moment of exposure)?	7. Were the outcomes measured in a valid and reliable way?	8. Was the follow up time reported and sufficient to be long enough for outcomes to occur?	9. Was follow up complete, and if not, were the reasons to loss to follow up described and explored?	10. Were strategies to address incomplete follow up utilized?	11. Was appropriate statistical analysis used?	% Yes	Risk*
6	Boontanom et al., 2014	Yes	Yes	Yes	Yes	Yes	Yes	Yes	Yes	Yes	No	Yes	90.9	Low risk of bias
47	Tungtrongchitr et al., 2004	Yes	Yes	Yes	Unclear	No	Yes	Yes	Yes	Unclear	No	Yes	63.6	Moderate risk of bias
* High risk of bias = score up to 49% of “yes” scores; Moderate risk of bias = score from 50 to 69% of “yes” scores; Low risk of bias = score more than 70% of “yes” scores.
